# Supplementary material for: Intermittent Hypoxia Mediates Paraspeckle Protein-1 Upregulation in Sleep Apnea
Source: Cancers (Basel). 2021 Aug 2;13(15):3888. doi: 10.3390/cancers13153888 (PMC8345391; doi:10.3390/cancers13153888)
Supplement: Supplementary file 1 [file cancers-13-03888-s001.zip]

Archive with 1 entries (1 files):
- cancers-1294958-supplementary.pdf
